# Supplementary material for: A case report of constrictive pericarditis following COVID-19 vaccination
Source: Eur Heart J Case Rep. 2023 Nov 6;7(11):ytad540. doi: 10.1093/ehjcr/ytad540 (PMC10656752; doi:10.1093/ehjcr/ytad540)
Supplement: ytad540_Supplementary_Data [file ytad540_supplementary_data.zip]

Archive with 6 entries (6 files):
- Sup Fig 2.png
- Sup Fig 3.png
- Sup Fig 4.png
- Sup Fig 5.png
- CPCIne.gif
- Sup Fig 1.png
